# Supplementary material for: Intention Seekers: Conspiracist Ideation and Biased Attributions of Intentionality
Source: PLoS One. 2015 May 13;10(5):e0124125. doi: 10.1371/journal.pone.0124125 (PMC4430300; doi:10.1371/journal.pone.0124125)
Supplement: S1 Dataset — (XLSX) [file pone.0124125.s001.xlsx]

## Sheet: Study 1 data
ID	IDAQ1	IDAQ2	IDAQ3	IDAQ4	IDAQ5	IDAQ6	IDAQ7	IDAQ8	IDAQ9	IDAQ10	IDAQ11	IDAQ12	IDAQ13	IDAQ14	IDAQ15	GCB1	GCB2	GCB3	GCB4	GCB5	GCB6	GCB7	GCB8	GCB9	GCB10	GCB11	GCB12	GCB13	GCB14	GCB15	IDAQ_mean	GCB_mean	MV_Outlier
1	3	1	1	1	1	2	1	2	1	1	1	2	1	1	2	4	4	2	4	3	4	4	3	4	5	4	4	2	4	5	3.73	1.4	0
2	1	2	1	1	1	2	1	1	1	3	1	2	1	1	2	2	1	1	1	1	1	1	1	1	1	1	1	1	1	1	1.07	1.4	1
3	4	5	5	7	5	7	5	5	5	7	5	5	5	5	5	4	3	2	4	3	4	2	3	3	5	4	2	3	4	4	3.33	5.33	1
4	2	3	1	6	2	6	1	1	1	6	1	2	1	1	4	1	2	1	1	2	1	1	1	1	2	1	1	1	1	2	1.27	2.53	1
5	5	7	1	1	3	9	2	3	5	10	1	10	6	4	10	1	1	1	1	1	1	1	1	1	1	1	1	1	1	1	1	5.13	1
6	10	3	1	1	3	8	1	2	2	2	1	6	3	2	2	4	3	4	3	4	4	3	2	3	2	3	3	1	3	4	3.07	3.13	1
7	8	9	7	5	7	3	6	2	7	3	6	4	9	6	10	4	4	5	4	2		3	4	2	2	5	2	4	5	4	3.57	6.13	1
8	1	3	1	1	2	4	1	1	2	3	1	2	1	1	3	5	4	4	2	5	5	4	2	4	2	4	3	2	4	5	3.67	1.8	1
9	10	8	10	1	3	8	1	1	3	10	1	7	6	1	6	4	2	1	2	2	2	2	1	1	4	2	2	1	2	5	2.2	5.07	1
10	3	2	1	1	2	4	1	1	1	3	1	3	1	1	2	2	1	1	1	2	1	1	1	1	4	1	1	1	1	4	1.53	1.8	1
11	8	3	1	1	1	1	1	1	1	1	1	1	1	1	1	3	4	2	2	2	2	4	1	3	1	1	1	1	1	1	1.93	1.6	1
12	8	1	1	6	1	6	1	1	1	8	1	3	1	1	3	2	2	1	1	2	1	1	2	2	2	1	2	1	2	2	1.6	2.87	1
13	8	4	3	1	4	7	1	5	5	9	8	10	6	8	9	2	2	3	2	3	2	2	2	3	3	3	3	3	4	3	2.67	5.87	1
14	1	5	2	1	1	4	1	6	1	5	4	1	2	1	3	4	3	1	4	3	4	2	1	2	3	4	2	1	3	4	2.73	2.53	1
15	8	3	1	1	1	2	1	1	1	5	2	1	1	1	1	3	4	3	2	5	4	4	3	4	4	2	2	1	2	4	3.13	2	1
16	4	5	3	1	1	6	1	2	2	4	9	8	8	7	7	5	5	5	5	5	5	5	5	5	5	5	4	3	4	4	4.67	4.53	1
17	10	10	1	1	1	10	1	1	1	10	5	10	10	1	10	5	1	3	5	5	5	5	5		3	5	5	5	5	5	4.43	5.47	1
18	1	2	1	1	2	3	1	2	1	4	2	2	1	1	4	2	1	1	1	2	2	1	1	1	3	2	1	1	2	3	1.6	1.87	1
19	1	2	1	1	1	2	1	1	1	1	1	1	1	1	1	2	2	1	2	3	2	1	1	1	3	2	2	1	2	3	1.87	1.13	1
20	1	4	1	1	1	6	1	1	1	8	1	2	2	1	4	2	2	1	4	5	2	2	1	5	4	4	1	1	4	5	2.87	2.33	1
21	2	1	1	1	1	1	1	1	2	4	1	1	1	1	3	2	4	1	2	4	3	2	1	2	4	4	3	1	3	5	2.73	1.47	1
22	1	5	5	2	1	5	7	2	5	7	7	5	1	1	2	1	1	2	1	1	1	1	2	2	1	2	1	1	2	2	1.4	3.73	1
23	7	9	5	7	8	4	6	3	5	8	9	10	7	8	10	4	4	3	2	4	5	3	5	5	1	1	3	2	4	5	3.4	7.07	1
24	1	5	1	1	1	1	1	1	1	7	1	1	1	1	3	4	2	1	1	2	3	2	1	1	5	2	1	1	2	4	2.13	1.8	1
25	1	3	1	1	1	2	1	1	1	2	1	2	1	1	3	2	1	2	2	2	2	1	2	1	2	1	2	1	2	3	1.73	1.47	1
26	1	9	1	1	1	8	1	1	1	9	1	1	1	1	7	4	5	1	5	5	5	4	1	4	4		5	1	5	5	3.86	2.93	1
27	10	7	10	7	1	8	1	1	1	7	1	4	3	1	4	2	1	1	1	4	1	1	1	1	4	1	1	1	1	4	1.67	4.4	1
28	1	5	1	1	1	6	1	1	1	8	1	2	1	1	3	2	1	1		4	2	1	1	1	4	1	2	1	2	2	1.79	2.27	1
29	3	2	1	1	2	3	1	1	4	3	1	2	2	1	3	2	1	1	1	3	1	1	1	2	4	3	1	1	2	5	1.93	2	1
30	1	6	8	5	1	8	1	1	1	5	1	1	1	1	1	3	1	1	1	1	1	1	1	1	1	1		1	1	1	1.14	2.8	1
31		6	7	1	1	6	1	1	3	8	1	6	5	1	8	3	2	1	4	4	2	1	1	1	4	4	2	1	2	4	2.4	3.93	1
32	1	5	1	1	1	6	1	2	1	6	1	4	2	1	6	5	4	2	4	4	4	3	2	2	3	4	3	2	2	5	3.27	2.6	1
33	8	9	7	7	2	5	2	2	3	6	2	6	4	2	4	1	1	1	2	3	2	2	1	1	1	1	1	1	1	4	1.53	4.6	1
34	4	6	4	1	1	4	1	3	3	5	5	4	4	2	4	4	3	1	1	2	2	1	1	2	5	2	2	1	3	5	2.33	3.4	1
35	1	2	1	1	1	2	1	1	1	4	1	2	1	1	4	1	1	1	1	3	1	1	1	1	4	1	1	1	1	3	1.47	1.6	1
36	1	2	1	1	1	4	1	1	1	4	3	3	2	1	3	2	4	3	2	3	4	3	3	3	4	3	3	2	2	4	3	1.93	1
37	1	8	1	1	1	8	1	1	1	8	1	7	1	1	8	2	2	1	2	5	2	2	1	1	4	2	1	1	2	5	2.2	3.27	1
38	7	4	7	6	4	6	10	4	3	7	5	8	7	6	5	5	2	2	5	3	4	2	3	5	1	2	2	5	3	3	3.13	5.93	1
39	1	5	1	1	1	5	1	1	1	5	1	5	1	1	5	4	4	1	2	2	2	3	1	1	2	3	3	1	4	4	2.47	2.33	1
40	3	7	6	3	4	9	3	1	4	10	2	7	5	3	9	4	3	2	2	3	3	2	4	2	3	3	4	2	2	2	2.73	5.07	1
41	1	2	6	1	1	4	1	2	1	7	7	4	7	4	5	2	2	2	2	4	2	1	1	2	3	2	2	1	4	4	2.27	3.53	1
42	2	6	1	1	1	7	1	1	2	6	1	3	2	1	4	2	3	1	2	2	1	3	1	2	4	1	1	1	2	3	1.93	2.6	1
43	1	2	1	1	2	2	3	1	2	3	2	1	2	1	2	2	4	1	3	4	2	1	1	4	5	3	2	1	4	4	2.73	1.73	1
44	1	4	1	1	2	6	1	1	1	5	5	4	4	1	5	2	3	4	2	4	2	2	2	2	2	2	2	1	4	5	2.6	2.8	1
45	8	1	1	3	7	1	1	2	10		8		1	10	2	2	2	2	1	2	2	2	1	2	3	2	1	1	1	4	1.87	4.23	1
46	4	4	3	1	4	4	1	2	2	5	3	2	3	2	4	2	2	3	2	2	2	3	3	2	3	3	2	3	2	3	2.47	2.93	1
47	1	5	5	1	1	7	1	1	1	7	1	2	1	1	1	4	2	1	4	4	3	2	1	1	1	3	3	1	2	4	2.4	2.4	1
48	1	4	2	1	1	6	1	2	1	5	2	2	2	1	4	2	2	1	1	3	1	1	1	1	1	1	2	2	1	2	1.47	2.33	1
49	9	8	2	1	5	8	1	3	1	8	1	10	1	1	10	3	2	2	2	4	3	2	3	3	4	4	2	3	3	5	3	4.6	1
50	1	4	4	1	1	6	1	4	1	6	6	6	6	6	6	2	4	1	1	4	1	2	1	1	4	1	3	1	4	5	2.33	3.93	1
51	2	6	1	1	2	6	2	5	3	6	5	5	4	1	6	1	1	1	1	1	1	4	1	1	2	1	1	1	1	3	1.4	3.67	1
52	7	6	6	4	4	6	2	4	2	3	4	6	4	2	4	5	5	5	5	4	4	4	4	4	3	5	4	4	4	5	4.33	4.27	1
53	5	5	1	1	2	5	1	1	2	7	1	4	2	1	7	4	3	1	1	3	3	1	1	1	4	3	1	1	3	4	2.27	3	1
54	1	10	10	1	1	10	1	5	1	2	1	5	5	1	2	1	5	1	2	2	1	3	1	1	5	4	3	1	1	4	2.33	3.73	1
55	3	8	1	1	1	8	1	1	1	9	2	8	3	1	8	2	3	2	1	3	2	2	1	1	1	1	1	1	2	3	1.73	3.73	1
56	3	5	1	1	2	7	1	2	3	8	4	5	4	5	6	3	4	2	1	2	1	3	3	2	4	3	4	3	4	5	2.93	3.8	1
57	1	6	1	1	2	6	1	1	2	9	9	4	3	1	7	4	2	1	2	2	2	2	1	3	4	2	2	1	3	4	2.33	3.6	1
58	5	9	1	1	2	7	1	1	1	7	1	5	1	1	5	4	2	2	2	2	2	3	2	2	3	2	3	2	2	3	2.4	3.2	1
59	8	2	1	1	2	7		1	7	7	3	5	5	1	5	3	1	2	3	3	2	1	4	1	4	4	4	2	5	5	2.93	3.93	1
60	1	1	1	1	1	9	1	1	1	10	1	4	1	1	10	2	4	2	2	4	2	2	1	5	4	3	2	1	3	5	2.8	2.93	1
61	1	3	1	1	1	3	1	1	1	3	1	1	1	1	3	1	2	3	4	5	4	4	1		4	2	2	1	4	4	2.93	1.53	1
62	1	10	1	1	2	10	1	1	2	5	1	8	1	1	9	2	2	2	2	3	2	2	2	2	3	2	2	2	2	4	2.27	3.6	1
63	7	8	4	1	3	10	4	2	6	8	6	10	4	1	10	4	2	1	2	4	2	1	2	4	4	2	1	1	4	5	2.6	5.6	1
64	1	3	1	1	2	4	1	2	2	1	2	4	2	2	4	2	2	2	2	2	2	2	2	2	2	2	2	2	2	2	2	2.13	1
65	2	7	1	1	1	7	1	2	1	9	1	9	1	1	10	5	3	1	1	2	2	2	2	2	4	2	2	2	3	5	2.53	3.6	1
66	2	9	3	7	2	8	1	1	2	10	5	9	4	2	7	2	2	3	2	2	3	1	1	1	3	3	3	2	3	2	2.2	4.8	1
67	2	3	1	1	1	4	1	1	1	4	2	2	1	1	4	2	2	3	2	2	1	2	1	2	2	2	2	1	2	3	1.93	1.93	1
68	3	1	1	1	1	6	1	1	1	2	1	4	1	1	4	4	3	3	2	4	3	1	1	3	4	2	1	1	2	4	2.53	1.93	1
69	1	1	1	1	1	10	1	1	1	9	1	8	1	1	10	2	2	2	3	2	2	2	2	2	2	3	2	2	2	2	2.13	3.2	1
70	3	10	1	1	1	10	1	1	2	9	1	10	2	1	10	2	2	1	1	4	2	1	2	1	4	4	1	2	3	4	2.27	4.2	1
71	2	8	8	1	3	6	1	1	3	7	1	8	8	2	7	2	4	2	2	4	3	3	2	2	4	4	4	2	2	4	2.93	4.4	1
72	10	7	3	2	6	8	6	9	8	8	7	5	4	2	6	4	5	2	4	4	5	5	3	2	5	5	4	1	4	5	3.87	6.07	1
73	8	4	1	1	1	3	1	1	1	6	1	3	1	1	1	3	3	2	2	2	2	3	2	2	3	3	3	2	3	4	2.6	2.27	1
74	1	6	1	1	1	6	1	1	4	6	1	6	1	2	6	2	1	1	2	4	1	1	1	1	2	2	1	1	1	4	1.67	2.93	1
75	1	2	1	1	2	3	1	2	3	4	2	2	1	1	3	2	2	1	1	3	3	1	1	1	3	3	1	1	3	4	2	1.93	1
76	6	2	1	1	4	3	1	1	1	4	3	2	1	1	1	3	3	1	2	3	3	4	1	1	4	1	2	1	4	5	2.53	2.13	1
77	6	9	1	1	1		7	1	1	2	1	7	1	1	6	2	2	1	2	4	2	1	1	1	4	2	1	1	1	4	1.93	3.21	1
78	3	5	1	1	2	5	1	1	3	7	2	4	2	1	6	4	4	2	4	4	2	2	2	2	4	2	2	2	4	4	2.93	2.93	1
79	2	3	1	1	3	10	1	1	2	10	1	2	1	1	10	2	2	2	1	3	2	1	2	3	3	2	2	2	2	4	2.2	3.27	1
80	1	3	1	1	2	7	3	1	2	8	1	3	1	1	5	4	3	1	1	2	1	1	1	1	4	3	2	1	2	4	2.07	2.67	1
81	1	4	1	1	1	6	1	1	1	7	1	2	1	1	5	2	1	1	2	4	2	2	1	1	4	2	2	1	1	4	2	2.27	1
82	10	8	2	1	1	10	1	1	1	10	1	10	1	1	10	2	2	4	2	2	2	1	1	2	2	2	2	1	2	3	2	4.53	1
83	10	9	1	7	6	9	2	4	7	9	7	9	7	10	9	5	4	4	2	2	4	5	4	2	2	5	4	4	4	4	3.67	7.07	1
84	8	5	1	1	1	10	1	1	1	10	1	10	1	1	10	3	3	1	1	3	3	3	1	1	3	3	3	1	5	5	2.6	4.13	1

## Sheet: Study 1 key
Variable	Description/Question wording	Answer key (if applicable)
ID	Unique participant ID number
IDAQ1	[To what extent does technology – devices and machines for manufacturing, entertainment, and productive processes (e.g. cars, computers, television sets) – have intentions?]
IDAQ2	[To what extent does the average fish have free will?]
IDAQ3	[To what extent does the average mountain have free will?]
IDAQ4	[To what extent does a television set experience emotions?]
IDAQ5	[To what extent does the average robot have consciousness?]
IDAQ6	[To what extent do cows have intentions?]
IDAQ7	[To what extent does a car have free will?]
IDAQ8	[To what extent does the ocean have consciousness?]
IDAQ9	[To what extent does the average computer have a mind of its own?]
IDAQ10	[To what extent does a cheetah experience emotions?]
IDAQ11	[To what extent does the environment experience emotions?]
IDAQ12	[To what extent does the average insect have a mind of its own?]
IDAQ13	[To what extent does a tree have a mind of its own?]
IDAQ14	[To what extent does the wind have intentions?]
IDAQ15	[To what extent does the average reptile have consciousness?]
GCB1	[The government is involved in the murder of innocent citizens and/or well-known public figures, and keeps this a secret]
GCB2	[The power held by heads of state is second to that of small unknown groups who really control world politics]
GCB3	[Secret organisations communicate with extraterrestrials, but keep this fact from the public]
GCB4	[The spread of certain viruses and/or diseases is the result of the deliberate, concealed efforts of some organisation]
GCB5	[Groups of scientists manipulate, fabricate, or suppress evidence in order to deceive the public]
GCB6	[The government permits or perpetrates acts of terrorism on its own soil, disguising its involvement]
GCB7	[A small, secret group of people is responsible for making all major world decisions, such as going to war]
GCB8	[Evidence of alien contact is being concealed from the public]
GCB9	[Technology with mind-control capacities is used on people without their knowledge]
GCB10	[New and advanced technology which would harm current industry is being suppressed]
GCB11	[The government uses people as patsies to hide its involvement in criminal activity]
GCB12	[Certain significant events have been the result of the activity of a small group who secretly manipulate world events]
GCB13	[Some UFO sightings and rumours are planned or staged in order to distract the public from real alien contact]
GCB14	[Experiments involving new drugs or technologies are routinely carried out on the public without their knowledge or consent]
GCB15	[A lot of important information is deliberately concealed from the public out of self-interest]
IDAQ_mean	Mean of IDAQ items
GCB_mean	Mean of GCB items
MV_Outlier	Multivariate outliers	0 = Excluded, 1 = Included

## Sheet: Study 2 data
ID	Age	Gender	Nationality	Ethnicity	Intent1	Intent2	Intent3	Intent4	Intent5	Intent6	Intent7	Intent8	Intent9	Intent10	Intent11	Intent12	Intent_Exclude	GCB1	GCB2	GCB3	GCB4	GCB5	GCB6	GCB7	GCB8	GCB9	GCB10	GCB11	GCB12	GCB13	GCB14	GCB15	GCB_mean	Intent_Total	MV_Outlier
66	27	1	middle east/usa	middle east	2	2	2	2	1	1	1	1	2	1	2	2	0	5	5	2	4	4	5	5	3	5	5	5	5	3	4	4	4.27	7	1
2	20	1	swedish/russian	white/arabic	2	2	1	2	2	2	2	2	999	1	2	2	0	5	5	3	4	4	4	5	3	5	3	4	5	3	4	5	4.13	9.82	1
38	19	1	british	pakistani	1	2	1	2	1	1	1	1	2	1	2	2	0	5	4	4	1	5	5	3	1	3	3	5	4	3	4	4	3.6	5	1
69	19	1	british	armenian	2	1	1	2	2	2	1	1	1	2	2	1	0	5	4	5	4	4	4	4	4	3	4	4	3	4	4	4	4	6	1
91	22	1	german	white	1	2	2	2	2	2	2	1	2	2	2	2	0	4	4	4	3	4	4	4	5	4	3	4	4	2	5	4	3.87	10	1
74	18	1	british	mixed	2	2	2	1	1	2	2	1	2	2	2	2	0	4	4	3	4	5	5	5	3	4	4	5	5	3	2	5	4.07	9	1
24	18	1	british	iraqi	2	2	2	2	2	2	2	1	2	1	2	2	0	3	5	2	3	4	4	4	3	2	4	4	4	4	3	5	3.6	10	1
88	18	1	british	hispanic	1	2	2	1	1	2	2	2	2	1	2	2	0	4	4	4	5	5	5	5	3	3	3	4	4	3	4	4	4	8	1
84	19	1	british	mixed white/asi	1	2	2	2	1	2	1	1	1	2	2	1	0	5	4	3	3	5	4	4	2	2	5	4	3	3	4	4	3.67	6	1
80	24	1	swedish	white	1	2	2	1	2	2	2	2	2	2	2	2	0	4	3	4	3	4	3	3	3	4	3	4	3	2	5	4	3.47	10	1
81	23	2	british	white	2	2	2	2	2	2	2	2	2	2	1	1	0	4	3	2	4	5	4	2	2	2	5	5	3	2	4	5	3.47	10	1
29	21	1	british/swiss	white	1	2	2	1	1	2	1	1	2	2	2	2	0	4	4	4	4	5	2	3	4	4	5	3	3	4	5	4	3.87	7	1
9	30	1	british	white	1	2	2	2	1	2	2	2	2	2	2	2	0	4	4	2	4	4	3	3	3	3	3	4	3	3	4	4	3.4	10	1
19	25	2	brazil	white	2	2	1	1	1	2	1	2	2	2	2	2	0	4	4	2	4	4	4	4	3	3	4	5	4	3	4	5	3.8	8	1
31	27	2	british	white	1	2	2	2	2	2	1	2	1	2	2	2	0	5	4	2	4	4	4	4	1	3	4	5	4	2	3	5	3.6	9	1
97	19	1	greek	white	2	2	2	1	1	2	2	2	999	1	2	2	0	4	4	3	3	4	4	4	1	3	4	4	5	1	5	5	3.6	8.73	1
28	22	1	israeli	white/jewish	1	2	2	2	1	2	2	2	2	1	2	1	0	4	5	5	1	5	2	1	1	3	5	5	5	4	4	5	3.67	8	1
83	19	1	british	black	2	2	2	2	2	2	1	1	1	1	1	2	0	4	4	2	3	4	4	3	5	4	3	3	4	3	3	4	3.53	7	1
52	18	1	portugese	hispanic	1	1	2	1	2	2	2	2	2	1	2	2	0	5	3	3	5	4	5	3	3	2	2	4	3	3	4	5	3.6	8	1
95	19	1	austrian	bengali	2	2	2	1	1	2	999	2	2	2	2	1	0	3	4	3	4	3	4	3	4	3	4	4	4	3	3	3	3.47	8.73	1
76	19	2	british	mixed	1	2	2	2	1	2	1	1	2	2	2	2	0	4	4	2	4	5	4	3	3	4	3	3	3	3	2	4	3.4	8	1
94	24	2	british	white	1	2	2	2	1	2	1	2	1	2	2	2	0	1	2	1	1	2	2	1	1	1	2	2	1	1	1	3	1.47	8	1
7	44	1	british	asian	1	2	2	1	2	2	1	1	2	2	1	1	0	2	4	1	1	2	1	1	1	1	2	1	1	2	1	2	1.53	6	1
27	18	2	british	white	1	2	1	1	1	2	2	1	1	2	2	2	0	1	1	1	1	2	1	1	1	1	3	1	1	1	3	4	1.53	6	1
48	18	1	british	white	2	2	2	2	1	2	2	2	2	1	2	2	0	3	1	1	1	4	1	1	2	1	4	4	1	1	3	4	2.13	10	1
5	41	1	british	white	1	2	1	2	1	1	2	2	2	1	1	1	0	3	4	1	2	2	2	2	1	1	2	2	2	2	3	2	2.07	5	1
30	19	1	british	white	1	2	1	1	1	2	1	1	2	2	1	2	0	2	3	2	1	2	1	2	3	2	4	3	2	1	2	4	2.27	5	1
39	18	1	british	white	2	2	1	1	1	2	1	1	2	1	2	1	0	2	2	2	2	3	3	4	3	1	2	2	2	2	1	3	2.27	5	1
26	18	1	british	asian	2	2	1	1	2	1	2	1	1	1	2	1	0	2	3	2	1	3	2	2	2	2	3	3	2	2	2	4	2.33	5	1
86	18	2	british	asian	1	2	2	2	2	2	1	2	2	1	2	2	0	2	2	1	1	1	3	2	1	1	4	2	2	1	1	5	1.93	9	1
32	18	1	american	white	1	2	2	1	1	2	1	1	2	1	2	2	0	2	2	1	1	2	2	2	1	1	4	2	2	1	1	4	1.87	6	1
89	18	1	british	black	2	2	1	1	1	2	2	1	2	1	2	2	0	2	2	1	1	2	2	4	1	1	2	1	2	1	2	2	1.73	7	1
13	19	1	american/french	white	1	2	2	2	1	2	2	2	2	1	2	1	0	2	2	2	1	3	1	2	3	2	2	2	2	2	2	2	2	8	1
33	20	1	british	white	1	2	2	2	1	2	1	2	2	1	2	2	0	2	4	1	1	2	1	3	1	1	3	2	1	1	3	4	2	8	1
55	20	1	german	white	1	2	2	2	2	2	1	2	1	1	2	2	0	2	2	1	2	3	2	1	1	1	3	2	2	2	2	4	2	8	1
36	10	1	norwegian	white	1	2	2	1	1	2	2	2	2	1	2	2	0	2	2	3	2	4	1	1	1	1	3	3	2	1	1	4	2.07	8	1
20	19	1	danish	white	2	2	1	2	1	2	2	2	1	2	2	2	0	2	4	3	2	3	1	4	1	1	2	2	3	2	3	2	2.33	9	1
70	20	1	british	mixed	2	2	1	2	1	2	1	1	1	1	2	2	0	2	4	3	2	3	1	2	1	2	4	3	1	1	1	5	2.33	6	1
47	19	1	british	white	1	2	2	2	1	2	1	2	1	2	1	2	0	2	2	1	2	2	2	2	3	2	2	1	2	2	2	4	2.07	7	1
25	22	2	british	white	1	2	2	2	1	1	1	2	2	2	2	2	0	3	3	2	1	2	3	3	2	1	2	3	2	1	1	3	2.13	8	1
62	18	1	british	black	2	2	1	2	2	2	1	1	2	2	1	1	0	3	1	1	2	2	4	4	1	1	2	3	2	1	2	4	2.2	7	1
45	19	2	british	white	1	2	2	1	1	2	2	2	1	2	1	2	0	4	4	1	2	2	3	3	1	1	3	3	3	1	1	3	2.33	7	1
58	18	1	british	indian	2	2	2	2	2	2	2	2	2	2	2	2	0	3	3	1	1	2	2	3	2	3	3	3	3	1	1	2	2.2	12	0
35	19	2	norwegian	white	1	2	2	2	2	2	2	2	2	2	2	2	0	4	2	1	1	1	1	1	1	1	3	1	1	1	1	4	1.6	11	0
90	18	1	british	black	2	2	2	1	1	2	2	2	2	1	2	2	0	1	1	1	1	1	1	1	1	1	1	1	1	1	3	1	1.13	9	0
17	21	2	british	white	2	2	2	999	1	2	2	2	2	2	2	2	0	5	5	2	4	4	5	5	2	5	5	5	5	2	4	5	4.2	10.91	0
79	21	1	british	black	1	2	2	1	2	1	1	1	1	1	1	2	0	4	3	3	4	4	4	2	2	4	3	4	2	3	2	4	3.2	4	1
85	39	1	british	black	1	2	1	2	1	2	1	1	2	1	1	1	0	3	4	3	3	4	2	3	2	3	2	2	3	2	3	2	2.73	4	1
10	30	1	slovakian	white	1	2	2	1	999	2	1	1	1	1	1	2	0	2	3	3	3	3	2	3	2	2	2	2	2	2	2	3	2.4	4.36	1
53	19	2	british	black	1	2	2	1	1	2	1	1	1	2	1	2	0	2	3	4	3	3	4	2	2	1	2	2	1	5	4	5	2.87	5	1
8	21	1	swedish	white	2	2	2	2	1	2	2	2	2	1	2	2	0	4	3	4	2	3	2	4	1	1	2	2	2	1	4	4	2.6	10	1
67	21	1	chinese	asian	2	2	2	2	1	2	2	2	2	1	2	2	0	2	3	4	3	4	3	4	3	4	4	2	4	3	4	3	3.33	10	1
6	18	1	british	indian	2	2	2	2	1	2	2	2	1	2	2	2	0	3	3	3	2	3	2	4	2	1	4	3	4	1	1	4	2.67	10	1
60	18	1	british	white/black	2	2	2	2	2	2	2	2	1	2	2	1	0	4	3	3	1	4	4	2	1	3	3	4	4	1	2	4	2.87	10	1
11	18	1	british	white	2	2	2	1	2	2	2	2	2	1	2	2	0	4	4	3	2	3	3	3	3	3	3	3	3	3	3	3	3.07	10	1
50	19	1	british	white	1	2	1	1	2	2	1	1	2	2	1	2	0	4	2	4	2	4	3	2	4	2	4	4	3	4	3	5	3.33	6	1
51	22	1	british	white	2	2	1	2	1	2	1	1	1	2	2	1	0	5	3	2	2	4	3	4	2	2	4	3	2	4	4	5	3.27	6	1
40	18	1	british	white	1	2	2	1	1	2	2	2	1	2	1	1	0	4	3	2	3	5	4	2	2	2	3	4	2	2	4	5	3.13	6	1
42	20	2	british	white	1	1	2	1	2	2	1	2	1	2	2	1	0	3	3	3	3	3	3	3	3	3	3	3	3	3	3	3	3	6	1
102	19	1	malaysian	asian	1	1	2	1	1	2	2	2	1	1	2	2	0	3	3	2	3	4	4	4	1	2	4	4	3	1	2	4	2.93	6	1
37	28	1	slovakian	white	1	2	2	2	1	2	2	2	999	1	2	2	0	3	4	2	2	2	3	2	2	2	2	3	3	2	3	3	2.53	8.73	1
59	19	1	british	aisian	1	2	2	2	1	2	2	2	2	1	2	2	0	3	2	3	3	3	3	3	3	2	3	2	3	3	3	3	2.8	9	1
15	44	1	USA	hispanic	1	2	1	1	1	2	1	2	2	2	2	2	0	4	4	3	3	3	3	3	4	3	3	3	3	3	4	4	3.33	7	1
44	19	2	british	white	2	2	2	2	1	2	1	2	1	2	2	2	0	4	2	1	2	4	4	2	2	3	4	4	2	2	2	5	2.87	9	1
46	19	2	british	white	1	2	2	2	2	2	2	2	1	1	2	2	0	4	2	3	3	4	3	2	4	2	3	4	2	3	2	4	3	9	1
100	19	1	british	indian	2	2	2	2	999	2	1	999	2	1	2	1	0	3	4	4	3	4	3	4	1	4	5	2	4	2	3	3	3.27	8.4	1
22	20	1	turkish	white	1	2	1	2	2	2	1	1	2	1	2	2	0	4	4	2	3	4	4	4	1	1	4	4	4	1	4	4	3.2	7	1
99	19	1	nepalese	asian	2	2	2	1	1	2	2	1	2	1	2	1	0	4	4	2	3	4	4	3	2	2	3	4	4	1	3	5	3.2	7	1
96	19	1	danish	somalian	2	2	2	1	1	2	1	1	2	2	2	1	0	5	2	1	1	3	4	1	1	1	4	2	3	3	3	4	2.53	7	1
21	21	1	slovak	white	2	2	1	2	1	2	1	1	2	1	2	2	0	2	3	4	1	4	2	5	1	2	2	3	2	1	2	5	2.6	7	1
71	29	1	british	white	1	2	2	1	1	2	2	2	2	1	1	2	0	4	3	2	4	3	4	2	2	3	4	4	2	2	3	4	3.07	7	1
72	18	1	british	white	1	2	2	1	1	2	2	2	1	2	1	2	0	4	2	1	3	5	3	4	2	1	4	4	4	2	2	5	3.07	7	1
63	18	1	danish	black	2	2	1	1	2	2	1	2	2	1	2	2	0	4	3	3	2	3	4	4	2	2	2	2	2	2	2	2	2.6	8	1
64	18	1	british	bengali	1	2	2	2	1	2	2	1	2	1	1	2	0	4	2	1	3	5	4	3	1	1	1	4	3	1	3	4	2.67	7	1
75	19	1	hungarian	white	1	2	1	2	2	2	1	1	2	1	2	2	0	2	2	3	2	3	3	3	2	1	3	3	4	2	3	4	2.67	7	1
14	24	1	spanish	hispanic	2	2	2	2	1	2	1	1	1	1	2	2	0	3	1	1	3	4	4	4	2	1	3	4	3	4	4	4	3	7	1
34	19	1	british	white	2	2	2	1	1	1	1	2	2	2	2	1	0	2	3	2	2	4	3	4	2	3	4	4	4	2	2	4	3	7	1
101	33	2	british	white	1	2	2	1	1	2	2	1	2	2	1	2	0	4	4	4	2	4	4	4	1	1	5	4	4	1	1	2	3	7	1
68	18	1	british	white	2	2	1	2	2	2	2	1	1	1	2	1	0	4	2	3	3	3	2	2	2	2	2	4	2	2	4	4	2.73	7	1
56	19	1	italian	white	1	2	2	2	2	2	1	1	1	2	2	2	0	4	3	1	3	3	5	3	2	2	5	3	3	2	4	4	3.13	8	1
73	18	1	british	white	1	2	2	2	2	2	2	1	1	1	1	2	0	4	3	1	1	3	4	4	1	1	4	4	4	1	3	4	2.8	7	1
98	19	1	british	bangladeshi	2	2	2	1	1	2	1	2	2	1	1	2	0	4	3	4	2	4	4	1	2	1	4	4	2	4	1	2	2.8	7	1
49	21	1	swiss/british	white	2	2	2	1	1	1	2	1	2	2	1	2	0	3	3	3	3	4	3	2	2	2	4	3	3	2	3	3	2.87	7	1
23	19	1	british	iranian	1	2	2	2	1	2	1	2	1	2	2	2	0	3	2	2	2	4	4	3	3	4	4	4	2	1	4	4	3.07	8	1
65	19	1	british	pakistani	2	2	2	2	2	2	1	2	2	1	1	1	0	2	2	3	2	2	4	4	1	4	2	2	4	1	4	4	2.73	8	1
12	20	1	british	white/asian	2	2	2	2	2	2	1	1	1	1	2	2	0	3	3	3	3	4	4	4	3	2	2	2	2	3	3	4	3	8	1
57	21	1	norwegian	white	1	2	1	2	1	2	2	2	2	1	2	2	0	3	3	3	3	3	3	3	3	3	3	3	3	3	3	3	3	8	1
77	19	2	british	white	1	2	1	2	2	2	1	2	2	2	2	1	0	4	2	3	2	4	3	2	3	2	4	4	2	3	3	4	3	8	1
54	19	1	swiss/dutch	white	2	2	2	1	1	2	2	1	2	1	2	2	0	2	4	3	2	2	3	4	3	4	2	2	3	2	4	4	2.93	8	1
82	20	1	british	black	1	2	2	1	2	2	2	2	2	1	2	1	0	3	3	2	3	3	4	3	3	2	3	2	3	3	3	3	2.87	8	1
78	19	2	british	white	1	2	1	2	999	2	1	1	999	999	2	2	2	1	3	2	2	4	1	2	2	1	3	1	3	2	1	3	2.07	6.67	0
3	21	1	lithuanian	white	999	999	999	999	1	999	1	999	1	1	1	999	1	3	3	2	2	2	2	5	2	2	2	3	2	2	3	2	2.47	0	0
41	20	2	british/iranian	middle east	2	2	999	2	2	2	2	2	2	999	2	2	1	4	3	2	4	2	2	3	1	1	2	2	4	1	1	5	2.47	12	0
43	18	1	british	white	1	2	999	2	2	2	1	999	2	1	2	1	1	5	3	5	3	5	5	5	4	5	4	4	4	4	4	5	4.33	7.2	0
16	18	2	lithuanian	white	1	2	1	999	1	1	999	2	2	2	999	2	1	4	4	3	4	5	5	5	3	4	4	4	3	4	3	4	3.93	6.67	0
61	18	1	british	indian	1	999	2	2	1	999	999	999	1	1	999	2	1	3	3	3	3	2	3	4	3	3	3	3	3	3	3	4	3.07	5.14	0
18	19	2	british	asian	2	999	2	1	1	2	2	999	2	1	2	2	1	4	4	4	4	4	4	4	3	3	4	4	4	4	3	4	3.8	8.4	0
4	20	1	romanian	white	2	2	999	999	1	999	1	2	2	2	999	2	1	4	4	1	2	5	4	3	1	1	3	4	3	1	1	5	2.8	9	0
1	18	1	greek	greek	2	2	1	2	2	2	1	1	999	999	999	1	2	4	3	4	3	4	3	3	1	3	3	2	3	1	4	4	3	6.67	0
92	20	1	british	white	999	2	2	1	1	2	2	1	2	999	999	2	2	4	3	2	4	4	4	2	2	3	4	4	4	2	2	4	3.2	8	0
87	18	1	irish	white	999	999	999	999	999	999	999	999	999	999	999	999	2	1	1	1	1	2	1	1	1	1	2	1	1	1	1	2	1.2		0
93	20	1	ethiopian	black	999	999	999	999	999	999	999	999	999	999	999	999	2	4	4	4	4	4	4	4	3	3	1	5	5	1	4	5	3.67		0

## Sheet: Study 2 key
Label	Description/Question wording	Answer key (if applicable)
ID	Unique participant ID number
Age	Participant's age
Gender	Participant's gender	1 = Female, 2 = Male
Nationality	Participant's nationality
Ethnicity	Participant's ethnicity
Intent1	The girl popped the balloon.
Intent2	She told the same joke twice.	1 = By accident, 2 = On purpose
Intent3	He ate the bruised part of the apple.	1 = By accident, 2 = On purpose
Intent4	He set the house on fire.	1 = By accident, 2 = On purpose
Intent5	She left the water running.	1 = By accident, 2 = On purpose
Intent6	She kicked her dog.	1 = By accident, 2 = On purpose
Intent7	She cut him off driving.	1 = By accident, 2 = On purpose
Intent8	The boy knocked over the sand castle.	1 = By accident, 2 = On purpose
Intent9	She walked by without saying hello.	1 = By accident, 2 = On purpose
Intent10	He took an illegal left turn.	1 = By accident, 2 = On purpose
Intent11	He ripped the piece of paper.	1 = By accident, 2 = On purpose
Intent12	She sprayed him with water.	1 = By accident, 2 = On purpose
GCB1	[The government is involved in the murder of innocent citizens and/or well-known public figures, and keeps this a secret]
GCB2	[The power held by heads of state is second to that of small unknown groups who really control world politics]
GCB3	[Secret organisations communicate with extraterrestrials, but keep this fact from the public]
GCB4	[The spread of certain viruses and/or diseases is the result of the deliberate, concealed efforts of some organisation]
GCB5	[Groups of scientists manipulate, fabricate, or suppress evidence in order to deceive the public]
GCB6	[The government permits or perpetrates acts of terrorism on its own soil, disguising its involvement]
GCB7	[A small, secret group of people is responsible for making all major world decisions, such as going to war]
GCB8	[Evidence of alien contact is being concealed from the public]
GCB9	[Technology with mind-control capacities is used on people without their knowledge]
GCB10	[New and advanced technology which would harm current industry is being suppressed]
GCB11	[The government uses people as patsies to hide its involvement in criminal activity]
GCB12	[Certain significant events have been the result of the activity of a small group who secretly manipulate world events]
GCB13	[Some UFO sightings and rumours are planned or staged in order to distract the public from real alien contact]
GCB14	[Experiments involving new drugs or technologies are routinely carried out on the public without their knowledge or consent]
GCB15	[A lot of important information is deliberately concealed from the public out of self-interest]
GCB_mean	Mean of GCB items
Intent_total	Number of intentionality items rated 'On purpose'
MV_Outlier	Multivariate outliers	0 = Excluded, 1 = Included

## Sheet: Study 3 data
ID	Age	Gender	Nationality	Intent1	Intent2	Intent3	Intent4	Intent5	Intent6	Intent7	Intent8	Intent9	Intent10	Intent11	Intent12	IDAQ1	IDAQ2	IDAQ3	IDAQ4	IDAQ5	IDAQ6	IDAQ7	IDAQ8	IDAQ9	IDAQ10	IDAQ11	IDAQ12	IDAQ13	IDAQ14	IDAQ15	GCB1	GCB2	GCB3	GCB4	GCB5	GCB6	GCB7	GCB8	GCB9	GCB10	GCB11	GCB12	GCB13	GCB14	GCB15	Intent_Total	IDAQ_mean	GCB_mean
104	16	1	British	1	2	3	1	1	3	1	2	2	3	1	2	1	7		5	3	5	1	4	4	10	3	8	1	2	9	2	3	2	3	4	2	3	4	2	4	3	2	4	3	4	5.33	4.5	3
27	35	1	English	2	3	1	2	1	2	1	2	1	1	2	2	1	5	1	1		6	1	1	1	5	1	5	1	1	5	2	2	2	2	2	2	4	2	2	2	2	2	2	2	2	6.55	2.5	2.13
58	18	2	English	2	1	2	1	2	2	2	2	2	1	2	2	10	10	7	9	9	10	7	8	7	10	7	10	7	7	10	5	5	5	4	4	3	5	5	3	5	4	4	5	4	4	9	8.53	4.33
82	17	1	British	2	3	1	3	3	2	2	2	1	1	2	2	7	8	9	3	4	10	2	4	3	10	5	10	8	6	10	1	2	2	1	3	1	2	3	1	2	1	1	2	4	5	8	6.6	2.07
83	17	1	British	1	1	1	1	1	2	2	1	1	1	1	1	2	9	9	2	4	9	2	4	4	9	6	9	9	9	9	2	3	4	2	1	1	2	4	3	3	2	2	4	2	3	2	6.4	2.53
20	27	1	British	1	2	1	1	2	1	99	2	1	1	2	2	1	6	1	1	1	7	1	1	1	8	1	8	1	1	7	5	4	4	4	4	4	5	4	2	4	4	5	4	4	5	5.45	3.07	4.13
76	17	2	White British	2	1	2	2	1	2	2	2	2	2	2	2	6	10	4	3	9	10	6	5	8	10	10	10	10	4	7	5	5	5	4	5	5	5	5	3	4	5	4	4	5	5	10	7.47	4.6
37	17	2	English	2	2	2	2	2	2	2	2	2	2	2	2	1	1	1	1	1	1	1	1	1	2	1	1	1	1	1	1	1	1	1	1	1	1	1	1	1	1	1	1	1	1	12	1.07	1
54	18	1	irish	2	1	1	1	1	1	1	1	1	1	1	1	1	4	1	1	1	6	1	1	1	8	2	5	3	2	9	2	1	3	1	4	1	1	4	2	2	2	2	1	1	5	1	3.07	2.13
88	16	1	English	1	3	3	3	1	3	2	3	1	1	1	1	1	6	1	1	1	6	1	1	1	4	1	3	1	1	4	1	2	1	1	3	1	1	1	1	2	3	4	1	1	2	1.71	2.2	1.67
94	17	1	British	2	2	2	2	1	2	3	2	2	2	2	2	9	6	1	1	1	3	1	1	1	5	1	6	1	1	7	4	4	4	4	5	5	4	4	3	4	4	5	5	4	5	10.91	3	4.27
113	37	1	British	1	1	1	3	1	2	1	2	1	2	2	2	1	10	1	1	1	3	1	1	1	10	1	10	1	1	10	1	1	1	1	1	1	1	1	1	1	1	1	1	1	1	5.45	3.53	1
55	18	1	British-Hispanic	1	2	2	3	2	3	3	2	2	2	2	2	1	7	1	1	2	8	1	2	4	9	4	7	5	1	8	2	1	1	1	4	1	1	1	1	4	2	1	1	1	4	10.67	4.07	1.73
32	18	1	Jamaican	2	1	1	1	1	1	1	1	2	2	1	2	4	9	7	3	3	5	1	5	6	8	6	10	8	6	9	4	3	4	4	5	3	5	2	5	4	5	3	4	4	5	4	6	4
101	30	1	British	2	2	2	2	2	2	2	1	2	2	2	2	2	4	4	1	1	9	1	4	6	9	7	7	7	9	3	4	4	4	4	5	5	5	4	4	5	5	5	4	3	5	11	4.93	4.4
10	22	1	American	2	2	2	2	2	2	2	2	2	2	2	2	1	2	1	1	1	3	1	1	1	5	1	2	1	1	2	4	2	1	1	1	4	1	1	1	1	4	1	1	2	5	12	1.6	2
38	17	2	British	2	2	2	2	2	2	2	2	2	2	2	2	1	2	1	1	3	2	1	1	1	4	1	2	1	1	1	2	2	1	1	4	2	2	3	1	4	2	1	2	1	5	12	1.53	2.2
90	17	1	English	1	1	1	3	2	2	1	1	2	1	3	1	1	8	1	1	3	9	1	9	5	10	8	10	6	1	10	3	4	2	3	4	1	4	4	2	2	4	3	4	5	4	3.6	5.53	3.27
22		2	British	2	2	3	1	3	2	2	2	3	2	2	2	3	3	1	1	3	2	1	1	2	5	2	3	2	2	6	3	2	4	3	4	4	2	4	4	4	3	4	4	3	5	10.67	2.47	3.53
118	37	1	british	2	1	1	2	1	1	1	1	1	1	2	2	1	5	1	1	1	5	1	1	1	1	1	3	1	1	5	3	2	1	2	4	3	2	1	1	3	1	1	1	4	4	4	1.93	2.2
68	18	1	British	1	2	3	1	1	2	1	2	1	2	1	2	1	7	1	1	3	7	1	5	4	5	5	7	4	3	7	1	2	1	1	3	1	2	1	1	2	1	2	1	1	4	5.45	4.07	1.6
96	16	1	British	2	1	2	2	1	2	2	3	2	2	2	2	9	7	2	8	2	7	3	6	5	9	8	6	5	7	7	3	4	2	3	5	3	4	2	3	4	4	5	3	2	5	9.82	6.07	3.47
14	18	1	British	1	1	2	1	2	2	2	2	1	2	1	1	8	7	6	1	5	8	2	7	6	10	5	10	6	5	10	4	3	4	2	4	3	4	4	3	4	5	4	4	3	5	6	6.4	3.73
12	21	1	British	2	2	2	2	1	2	2	2	2	2	2	2	1	1	1	1	1	1	1	5	1	5	1	1	1	1	5	2	1	1	1	2	3	1	1	1	4	3	2	1	1	3	11	1.8	1.8
16	17	1	British	1	2	1	2	1	2	2	1	2	2	2	2	9	6	6	3	2	7	4	1	2	5	1	4	3	1	7	3	4	5	3	5	4	2	5	4	4	4	3	5	5	5	8	4.07	4.07
20	25	1	British	2	3	2	2	2	2	2	2	2	3	2	2	1	6	1	1	1	8	1	1	1	6	1	5	1	1	5	3	2	2	3	4	2	2	2	2	4	2	2	2	3	3	12	2.67	2.53
19	27	1	Irish	2	1	1	1	1	2	1	1	2	1	2	2	1	5	1	1	5	6	1	1	1	10	1	1	1	1	1	1	1	1	1	4	1	1	1	1	1	1	1	1	1	4	5	2.47	1.4
39	28	2	British	2	1	1	2	1	1	1	2	2	1	2	1	2	5	1	1	5	8	1	1	3	5	1	3	1	1	6	4	2	2	2	4	4	4	2	2	4	4	4	2	2	5	5	2.93	3.13
12	33	1	British	1	2	2	1	2	2	2	1	1	1	1	1	1	1	1	1	1	7	1	1	1	10	1	1	1	1	10	4	1	4	1	5	4	4	1	1	1	4	4	1	4	5	5	2.6	2.93
95	17	1	British	2	2	1	2	1	2	1	2	2	2	2	2	4	8	1	10	2	8	2	8	5	10	6	3	8	7	9	4	4	2	2	4	5	4	2	4	4	4	2	2	5	5	9	6.07	3.53
106	17	1	British	1	2	1	1	2	2	1	2	2	2	2	2	10	10	1	1	1	2	1	1	1	4	8	6	5	5	10	1	1	2	3	2	1	2	3	2	3	2	2	2	1	2	8	4.4	1.93
124	33	1	British	1	3	1	1	2	2	2	1	1	1	2	2	2	9	1	1	1	10	1	7	5	10	4	10	10	1	10	4	2	5	2	5	5	2	5	3	4	4	2	4	4	5	5.45	5.47	3.73
36	38	1	British	2	2	1	1	2	1	1	2	1	1	2	2	2	4	1	1	2	5	1	1	2	5	1	3	1	1	5	1	2	1	1	1	1	1	1	1	1	2	1	1	1	4	6	2.33	1.33
33	40	2	British	2	2	1	2	1	2	2	2	2	2	2	2	1	10	1	1	1	10	1	5	1	10	1	10	5	1	10	5	5	3	4	2	5	4	3	4	4	5	4	2	4	5	10	4.53	3.93
97	17	1	British	2	1	1	2	99	1	2	2	2	2	2	2	10	2	2	8	2	5	2	3	6	8	8	5	3	5	8	4	4	5	2	4	4	4	5	4	4	4	4	5	4	4	8.73	5.13	4.07
10	17	2	British/Thai	2	1	2	2	2	2	1	1	2	2	2	2	1	2	1	1	1	3	1	1	2	3	1	2	1	1	5	1	1	2	1	1	1	1	2	2	4	1	1	1	1	2	9	1.73	1.47
13	17	1	British	1	2	1	2	1	1	99	2	1	1	2	2	3	5	1	1	1	7	1	3	1	5	1	7	2	1	7	4	2	3	4	4	4	3	3	2	3	4	2	2	4	4	5.45	3.07	3.2
25	58	1	British American	2	1	2	2	2	3	2	2	1	1	2	2	2	1	1	1	1	3	1	1	3	4	1	2	1	1	2	2	2	5	4	4	1	4	5	3	2	2	2	1	2	3	8.73	1.67	2.8
23	27	1	British	2	2	1	2	2	2	2	2	3	1	2	2	1	4	1	1	1	6	1	1	2	7	1	4	1	1	4	4	2	1	4	5	5	1	1	5	5	5	3	1	1	5	9.82	2.4	3.2
30	17	1	British	2	1	1	2	1	2	2	2	2	1	2	2	9	7	2	1	5	2	5	8	9	6	9	7	4	3	9	4	5	1	1	5	2	4	1	3	4	4	4	1	2	4	8	5.73	3
79	17	1	English	1	1	1	1	3	2	2	2	1	1	2	1	5	5	1	1	1	9	1	1	5	9	1	9	1	5	10	3	3	4	4	4	4	3	4	2	4	2	2	2	2	4	4.36	4.27	3.13
49	18	1	British	1	3	2	2	2	2	2	2	2	2	2	2	1	5	1	1	1	10	1	1	3	10	5	10	4	1	10	3	2	3	2	4	4	3	3	5	4	4	4	3	5	4	10.91	4.27	3.53
92	18	1	English	1	1	1	1	1	2	1	2	2	1	2	2	9	7	3	2	2	10	3	3	1	10	3	9	6	6	5	3	3	3	3	3	3	3	3	3	3	3	3	3	3	3	5	5.27	3
61	18	2		2	2	2	2	2	2	1	1	1	2	2	2	7	10	1	1	1	10	1	8	1	10	5	10	7	1	10	3	2	4	5	2	4	1	3	1	5	4	3	4	1	5	9	5.53	3.13
125	29	1	British	2	1	1	2	1	2	2	2	1	3	2	2	1	10	1	1	2	5	1	1	2	4	1	4	2	1	8	2	2	1	1	2	1	1	1	1	2	2	1	1	1	4	7.64	2.93	1.53
93	17	1	Human	1	99	2	3	1	1	99	1	2	2	2	1	1	2	1	1	1	3	1	1	1	5	1	4	1	1	6	2	1	1	2	2	3	1	1	1	3	3	1	1	2	4	5.33	2	1.87
25	20	2	birtish	1	1	1	1	1	2	2	2	3	2	2	2	1	2	1	1	1	2	1	1	1	6	2	3	1	1	3	3	1	1	1	1	1	1	1	1	3	2	1	1	1	4	6.55	1.8	1.53
64	17	1	british	2	1	2	2	1	1	2	1	2	2	2	1	2	3	1	1	1	3	1	1	1	6	1	6	1	1	6	3	3	3	3	3	3	3	3	3	3	3	3	3	3	3	7	2.33	3
16	26	2	British	2	1	2	2	3	2	2	2	3	2	2	2	1	9	1	1	1	8	1	1	1	7	1	6	2	1	9	4	3	3	3	4	4	2	4	3	3	4	3	3	2	4	10.8	3.33	3.27
22	43	1	British	2	1	3	2	1	2	2	2	2	1	2	2	1	2	1	1	1	2	1	1	1	8	1	1	1	1	2	2	2	1	1	3	1	1	1	1	2	2	1	1	2	4	8.73	1.67	1.67
100	17	2	british	2	1	1	2	1	2	3	1	1	2	2	2	4	9	2	1	1	8	2	2	5	9	2	9	8	2	9	5	4	2	4	5	5	2	3	2	3	5	3	4	4	5	6.55	4.87	3.73
126	26	1	British	2	1	2	2	1	2	1	2	2	2	2	2	1	2	1	1	2	2	1	1	2	2	1	2	1	1	2	3	2	1	3	2	3	2	1	1	3	3	2	1	1	4	9	1.47	2.13
21	17	1	british	2	2	1	2	3	2	2	2	2	1	2	2	1	3	1	1	1	1	1	1	1	3	1	4	1	2	4	4	3	1	1	4	1	4	1	5	1	2	1	1	1	4	9.82	1.73	2.27
28	17	1	british	2	2	1	2	1	2	2	2	1	2	2	2	8	5	1	1	2	1	1	1	1	5	4	3	1	1	4	3	3	3	2	4	4	4	2	4	4	3	2	2	4	4	9	2.6	3.2
123	23	1	English	2	1	1	1	2	2	1	2	1	3	2	2	1	7	8	1	2	10	1	3	2	10	10	10	2	2	10	4	2	2	1	4	4	2	5	1	1	1	2	4	4	4	6.55	5.27	2.73
112	26	1		2	1	99	2	3	3	2	2	2	2	2	2	1	8	1	1	1	7	1	3	1	6	2	10	3	1	10	4	4	1	3	1	2	4	2	1	4	3	2	1	2	5	10.67	3.73	2.6
30	29	2	British	2	1	2	2	1	2	2	2	2	2	2	2	2	8	1	1	5	10	1	2	5	7	1	10	3	1	5	2	4	2	2	4	1	1	2	1	5	2		2	2	5	10	4.13	2.5
18	47	2	British	3	1	2	1	1	2	1	2	99	2	2	99	1	3	1	1	1	4	1	1	1	5	1	2	1	1	5	3	2	1	1	2	2	2	1	3	2	2	1	1	1	1	6.67	1.93	1.67
18	26	1	british	2	1	3	1	1	2	2	1	3	1	2	2	1	6	1	1	1	6	1	1	1	5	1	3	1	1	3	2	2	1	1	2	2	2	1	1	3	1	1	1	2	4	6	2.2	1.73
28	49	1	British	2	1	2	2	1	2	3	2	2	1	2	2	1	4	1	1	1	8	1	1	1	7	1	4	1	1	8	1	2	1	1	4	2	1	1	1	3	2	1	1	1	4	8.73	2.73	1.73
69	18	1	White British	3	1	1	1	1	2	2	2	2	2	2	2	1	2	1	1	1	2	1	1	1	5	1	3	1	1	5	1	2	2	1	4	1	2	2	1	1	1	2	1	2	2	7.64	1.8	1.67
81	17	1	British	1	2	1	2	1	1	2	2	1	2	2	2	10	4	2	1	1	6	1	8	9	9	8	7	1	7	6	4	3	4	2	2	4	1	4	4	3	2	2	2	2	4	7	5.33	2.87
107	17	1	British	2	1	1	1	2	1	3	2	3	1	2	1	1	6	1	1	3	9	1	2	1	9	1	8	1	2	8	2	3	3	2	3	4	2	4	2	5	2	2	3	1	4	4.8	3.6	2.8
34	45	1	British	2	2	1	2	2	2	1	2	3	2	2	2	1	4	1	1	1	4	1	1	1	8	1	4	1	1	10	4	4	2	3	4	3	4	2	1	5	2	2	2	3	5	9.82	2.67	3.07
37	17	1	British	1	2	2	1	1	3	2	1	2	3	1	2	2	2	2	1	1	2	1	2	1	3	2	3	3	3	3	1	2	4	1	2	3	1	1	4	4	2	1	1	2	4	6	2.07	2.2
128	31	2	british	2	1	3	1	1	2	1	2	2	1	2	2	1	3	1	1	1	3	1	1	1	6	1	5	1	1	3	2	2	1	2	2	2	1	1	1	3	2	2	1	1	4	6.55	2	1.8
24	24	2	USA	1	2	2	1	1	1	3	2	2	2	2	2	1	1	1	1	1	9	1	1	1	1	1	3	1	1	2	4	4	1	1	2	3	4	1	1	4	3	2	1	1	3	7.64	1.73	2.33
134	26	2	British	1	1	2	2	1	1	1	2	2	2	2	2	1	10	1	1	1	6	1	1	1	7	1	10	6	1	10	4	2	2	5	4	2	4	4	2	2	4	4	4	4	5	7	3.87	3.47
53	18	1	British	2	1	2	2	1	2	2	2	2	2	2	2	1	10	1	1	1	3	1	1	1	3	1	10	1	1	1	4	2	2	2	4	5	2	1	1	4	3	1	1	3	5	10	2.47	2.67
109	17	2	British	2	2	2	1	2	1	2	2	2	2	2	2	1	5	1	1	5	5	1	10	1	10	1	10	1	1	10	4	4	3	2	4	4	3	3	2	3	4	3	3	4	4	10	4.2	3.33
27	17	1	British	2	2	1	1	1	1	2	2	1	2	1	2	1	5	1	1	1	5	1	1	1	3	1	6	1	1	8	4	3	2	2	2	3	1	2	1	3	2	2	1	1	2	6	2.47	2.07
66	17	2	English	2	2	2	1	1	2	2	2	2	2	3	2	1	7	1	1	1	5	1	1	2	9	1	9	3	1	10	2	2	3	2	3	2	2	4	3	3	2	2	2	2	3	9.82	3.53	2.47
23	17	1	Half Greek Half	2	1	1	2	1	2	3	2	2	2	2	2	1	8	2	1	3	4	1	7	2	9	9	9	2	4	8	4	4	4	3	2	4	2	3	4	3	3	4	3	4	5	8.73	4.67	3.47
35	21	1	American	2	1	1	2	1	2	2	2	2	1	2	2	1	4	1	1	1	6	1	1	3	7	1	5	2	1	3	1	3		4	4	2	4	2	2	2	2	4	1	4	5	8	2.53	2.86
91	17	1	Englush	1	1	2	2	1	2	2	2	2	2	2	2	1	2	1	1	1	2	1	3	1	9	2	2	1	1	5	2	2	1	2	4	3	3	1	1	2	2	3	3	2	2	9	2.2	2.2
114	26	1	British	1	2	2	2	1	2	2	1	2	1	2	1	1	5	1	1	1	9	1	3	2	8	3	3	2	1	4	2	2	1	2	4	2	1	1	2	2	1	1	1	2	5	7	3	1.93
26	17	1	Black Caribbean	2	1	1	2	1	2	3	2	2	2	2	2	1	3	1	1	1	5	1	1	1	6	1	6	1	1	10	2	4	2	1	5	2	2	2	2	4	4	4	2	2	5	8.73	2.67	2.87
15	18	1	British	2	1	2	2	1	2	2	2	2	1	2	2	10	8	1	1	1	8	1	1	1	10	6	10	1	1	8	4	5	5	1	4	2	4	1	1	3	3	5	1	1	4	9	4.53	2.93
14	35	1	uk	2	2	3	2	2	1	2	2	1	1	2	1	1	8	3	1	2	8	1	5	5	8	5	5	3	2	8	2	2	1	2	4	3	3	3	3	3	2	2	2	2	3	7.64	4.33	2.47
98	16	1	British	1	2	1	2	1	2	2	1	2	3	1	2	3	9	5	1	2	7	2	3	3	8	1	6	5	7	6	2	3	2	3	4	4	3	3	3	5	4	4	1	3	4	6.55	4.53	3.2
105	17		White British	2	2	1	1	1	2	2	2	2	2	2	2	3	7	1	1	1	9	1	1	3	10	8	8	4	1	7	2	2	4	2	4	2	1	4	4	4	2	2	4	2	4	9	4.33	2.87
57	18	2	English	2	1	2	2	1	2	1	2	2	2	2	2	1	7	1	1	3	10	1	1	3	10	1	7	1	1	10	4	5	1	1	5	2	1	1	1	5	4	1	1	1	5	9	3.87	2.53
31	18	2	British	1	2	1	2	2	2	2	1	1	3	2	2	6	7	1	1	1	5	1	1	1	8	3	6	1	1	8	4	3	2	2	4	2	2	4	1	5	4	2	5	2	5	7.64	3.4	3.13
86	17	1	British	2	2	1	2	1	3	1	2	2	2	2	2	1	4	2	1	1	8	1	1	1	10	1	10	1	1	9	4	1	1	2	5	2	1	1	2	3	1	3	1	3	5	8.73	3.47	2.33
29	57	1	british	2	1	1	2	1	2	2	2	1	1	2	2	1	4	1	1	1	5	1	1	1	8	1	7	1	1	10	2	2	1	3	4	3	3	1	2	4	3	4	1	1	4	7	2.93	2.53
116	27	1	British	2	2	1	2	2	2	3	2	1	1	2	2	1	5	1	1	1	6	1	1	1	8	4	5	2	1	9	4	2	1	3	5	4	1	3	1	2	4	1	1	1	5	8.73	3.13	2.53

## Sheet: Study 3 key
Label	Description/Question wording	Answer key (if applicable)
ID	Unique participant ID number
Age	Participant's age
Gender	Participant's gender	1 = Female, 2 = Male
Nationality	Participant's nationality
Ethnicity	Participant's ethnicity
Intent1	The girl popped the balloon.
Intent2	She told the same joke twice.	1 = By accident, 2 = On purpose
Intent3	He ate the bruised part of the apple.	1 = By accident, 2 = On purpose
Intent4	He set the house on fire.	1 = By accident, 2 = On purpose
Intent5	She left the water running.	1 = By accident, 2 = On purpose
Intent6	She kicked her dog.	1 = By accident, 2 = On purpose
Intent7	She cut him off driving.	1 = By accident, 2 = On purpose
Intent8	The boy knocked over the sand castle.	1 = By accident, 2 = On purpose
Intent9	She walked by without saying hello.	1 = By accident, 2 = On purpose
Intent10	He took an illegal left turn.	1 = By accident, 2 = On purpose
Intent11	He ripped the piece of paper.	1 = By accident, 2 = On purpose
Intent12	She sprayed him with water.	1 = By accident, 2 = On purpose
IDAQ1	[To what extent does technology – devices and machines for manufacturing, entertainment, and productive processes (e.g. cars, computers, television sets) – have intentions?]
IDAQ2	[To what extent does the average fish have free will?]
IDAQ3	[To what extent does the average mountain have free will?]
IDAQ4	[To what extent does a television set experience emotions?]
IDAQ5	[To what extent does the average robot have consciousness?]
IDAQ6	[To what extent do cows have intentions?]
IDAQ7	[To what extent does a car have free will?]
IDAQ8	[To what extent does the ocean have consciousness?]
IDAQ9	[To what extent does the average computer have a mind of its own?]
IDAQ10	[To what extent does a cheetah experience emotions?]
IDAQ11	[To what extent does the environment experience emotions?]
IDAQ12	[To what extent does the average insect have a mind of its own?]
IDAQ13	[To what extent does a tree have a mind of its own?]
IDAQ14	[To what extent does the wind have intentions?]
IDAQ15	[To what extent does the average reptile have consciousness?]
GCB1	[The government is involved in the murder of innocent citizens and/or well-known public figures, and keeps this a secret]
GCB2	[The power held by heads of state is second to that of small unknown groups who really control world politics]
GCB3	[Secret organisations communicate with extraterrestrials, but keep this fact from the public]
GCB4	[The spread of certain viruses and/or diseases is the result of the deliberate, concealed efforts of some organisation]
GCB5	[Groups of scientists manipulate, fabricate, or suppress evidence in order to deceive the public]
GCB6	[The government permits or perpetrates acts of terrorism on its own soil, disguising its involvement]
GCB7	[A small, secret group of people is responsible for making all major world decisions, such as going to war]
GCB8	[Evidence of alien contact is being concealed from the public]
GCB9	[Technology with mind-control capacities is used on people without their knowledge]
GCB10	[New and advanced technology which would harm current industry is being suppressed]
GCB11	[The government uses people as patsies to hide its involvement in criminal activity]
GCB12	[Certain significant events have been the result of the activity of a small group who secretly manipulate world events]
GCB13	[Some UFO sightings and rumours are planned or staged in order to distract the public from real alien contact]
GCB14	[Experiments involving new drugs or technologies are routinely carried out on the public without their knowledge or consent]
GCB15	[A lot of important information is deliberately concealed from the public out of self-interest]
Intent_total	Number of intentionality items rated 'On purpose'
IDAQ_mean	Mean of IDAQ items
GCB_mean	Mean of GCB items
